# Supplementary material for: Novel Insights into the Effect of Pythium Strains on Rapeseed Metabolism
Source: Microorganisms. 2020 Sep 25;8(10):1472. doi: 10.3390/microorganisms8101472 (PMC7650609; doi:10.3390/microorganisms8101472)
Supplement: Supplementary file 1 [file microorganisms-08-01472-s001.zip]

Archive with 2 entries (2 files):
- microorganisms-922189-suppl.docx
- Supplement-Tab.S1-hormones.xls
