# Supplementary material for: Novel Insights into the Effect of Pythium Strains on Rapeseed Metabolism
Source: Microorganisms. 2020 Sep 25;8(10):1472. doi: 10.3390/microorganisms8101472 (PMC7650609; doi:10.3390/microorganisms8101472)
Supplement: Supplementary file 1 [file microorganisms-08-01472-s001.zip › Supplement-Tab.S1-hormones.xls]

## Sheet: INTRO
Explanation notes:
The purification procedure leads to split of one sample into two fractions: fraction A, containing acidic hormones; and fraction B, containing basic hormones. Each fraction is separately analysed by LCMS.
All compounds below are monitored during the LC/MS runs, however only the detected compounds are reported in sheets "Fraction A" and "Fraction B".
The results are expressed in units pmol(pico-mols = 10e-12 mols). To convert mols to grams, multiply by MW (the molecular weight, see below). For example for IAA, 1pmol = 175,19 pico-grams = 0,17519 nano-grams.

## Sheet: Abbreviations
	Abbreviations:
Fraction A	Auxins			Activity			Name	Formula		MW
	IAA = indole-3-acetic acid			Bioactive auxin			IAA	C10H9N1O2		175.19
	IAA-GE = IAA-glucose ester			IAA metabolite			IAA-GE	C16H19N1O7		337.33
	IAA-Ala = IAA-alanine			IAA metabolite			IAA-Ala	C13H14N2O3		246.27
	IAA-Asp = IAA-aspartate			IAA metabolite			IAA-Asp	C14H14N2O5		290.28
	IAA-Glu = IAA-glutamate			IAA metabolite			IAA-Glu	C17H20N2O5		332.36
	IAA-Leu = IAA-leucine			IAA metabolite			IAA-Leu	C16H20N2O3		288.35
	IAA-Trp = IAA-tryptophane			IAA metabolite			IAA-Trp	C21H19N3O3		361.4
	IAA-Val = IAA-valine			IAA metabolite			IAA-Val	C15H18N2O3		274.32
	IAA-PHE = IAA-Phenylalanine			IAA metabolite			IAA-Phe	C19H18N2O3		322.37
	OxIAA = oxo-IAA			IAA metabolite			OxIAA	C10H9N1O3		191.19
	OxIAA-GE = oxo-IAA-glucose ester			IAA metabolite			OxIAA-GE	C16H19N1O6		353.33
	IAM = Indole-3-acetamide (IAA precursor)			IAA precursor			IAM	C10H10N2O1		174.2
	IAN = Indole-3-acetonitrile (IAA precursor)			IAA precursor			IAN	C10H8N2		156.19
	4Cl-IAA = 4-chloro-IAA (natural(?) auxin)			Natural (?) auxin			4Cl-IAA	C10H8Cl1N1O2		209.63
	2,4-D = 2,4 dichlorophenoxyacetic acid (synthetic auxin)			Synthetic auxin			2,4-D	C8H6Cl2O3		221.04
	2,4,5-T = 2,4,5 trichlorophenoxyacetic acid (synthetic auxin)			Synthetic auxin			2,4,5-T	C8H5Cl3O3		255.49
	IBA = indole-3-butyric acid (natural (?) auxin)			Natural (?) auxin			IBA	C12H13N1O2		203.24
	NAA = 1-Naphtaleneacetic acid (synthetic auxin)			Synthetic auxin			NAA	C12H10O2		186.21
	Abscisic acid
	ABA = abscisic acid			Bioactive hormone			ABA	C15H20O4		264.32
	ABA-GE = ABA-glucose ester			ABA metabolite			ABA-GE	C21H30O9		426.47
	PA = phaseic acid			ABA metabolite			PA	C15H20O5		280.31
	DPA = dihydrophaseic acid			ABA metabolite			DPA	C15H22O5		282.3
	7OH-ABA = 7-hydroxy-ABA			ABA metabolite			7OH-ABA	C15H20O5		280.32
	9OH-ABA = 9-hydroxy-ABA			ABA metabolite			9OH-ABA	C15H20O5		280.32
	NeoPA = Neophaseic acid			ABA metabolite			NeoPA	C15H22O5		282.3
	Brassinosteroids
	Br = Brassinolide			Bioactive hormone			Br	C28H48O6		480.69
	Bk = Castasterone			Bioactive hormone			Bk	C28H48O5		464.69
													GAn = Gibberellin n=1,3,4,7,8,19,20,29
	SA = salicylic acid			Bioactive hormone			SA	C7H6O3		138.12			Name	Formula		MW	Activity
	BzA = Benzoic acid			Phenolic acid			BzA	C7H6O2		122.12			GA1	C19H24O6		348.4	Bioactive hormone
	PAA = Phenylacetic acid			Phenolic acid, weak auxin activity			PAA	C8H8O2		136.15			GA3	C19H22O6		346.38	Bioactive hormone
	GAn = Gibberellin n=1,3,4,7,8,19,20,29												GA4	C19H24O5		332.4	Bioactive hormone
	Strigol			Bioactive hormone			Strigol	C19H22O6		346.38			GA7	C19H22O5		330.38	GA metabolite
													GA8	C19H24O7		364.4	GA metabolite
	Jasmonates												GA19	C20H26O6		362.43	GA precursor of GA20
	JA = jasmonic acid			Bioactive hormone			JA	C12H18O3		210.28			GA20	C19H24O5		332.4	GA precursor of GA1
	JA-Ile = JA-isoleucine			JA metabolite but bioactive			JA-ILE	C18H29N1O4		323.44			GA29	C19H24O6		348.4	GA metabolite
	cisOPDA (JA precursor)			JA precursor			cisOPDA	C18H28O3		292.42
Fraction B	Cytokinins
	tZ = trans-zeatin			Bioactive hormone			tZ	C10H13N5O1		219.25
	tZR = trans-zeatin riboside			CK metabolite			tZR	C15H21N5O5		351.37
	tZ7G = trans-zeatin-7-glucoside			CK metabolite			tZ7G	C16H23N5O6		381.39
	tZ9G = trans-zeatin-9-glucoside			CK metabolite			tZ9G	C16H23N5O6		381.39
	tZOG = trans-zeatin-O-glucoside			CK metabolite			tZOG	C16H23N5O6		381.39
	tZROG = trans-zeatin riboside -O-glucoside			CK metabolite			tZROG	C21H31N5O10		513.51
	tZRMP = trans-zeatin riboside monophosphate			CK precursor			tZRMP	C15H22N5O8P1		431.34
	cZ = cis-zeatin			Bioactive hormone			cZ	C10H13N5O1		219.25
	cZR = cis-zeatin riboside			CK metabolite			cZR	C15H21N5O5		351.37
	cZ9G = cis-zeatin-9-glucoside			CK metabolite			cZ9G	C16H23N5O6		381.39
	cZOG = cis-zeatin-O-glucoside			CK metabolite			cZOG	C16H23N5O6		381.39
	cZROG = cis-zeatin riboside -O-glucoside			CK metabolite			cZROG	C21H31N5O10		513.51
	cZRMP = cis-zeatin riboside monophosphate			CK precursor			cZRMP	C15H22N5O8P1		431.34
	DZ = dihydrozeatin			Bioactive hormone			DZ	C10H15N5O1		221.26
	DZR = dihydrozeatin riboside			CK metabolite			DZR	C15H23N5O5		353.38
	DZ7G = dihydrozeatin-7-glucoside			CK metabolite			DZ7G	C16H25N5O6		383.41
	DZ9G = dihydrozeatin-9-glucoside			CK metabolite			DZ9G	C16H25N5O6		383.41
	DZOG = dihydrozeatin-O-glucoside			CK metabolite			DZOG	C16H25N5O6		383.41
	DZROG = dihydrozeatin riboside -O-glucoside			CK metabolite			DZROG	C21H33N5O10		515.52
	DZRMP = dihydrozeatin riboside monophosphate			CK precursor			DZRMP	C15H24N5O8P1		433.3
	iP = isopentenyl adenine			Bioactive hormone			iP	C10H13N5		203.25
	iPR = isopentenyl adenosine			CK metabolite			iPR	C15H21N5O4		335.37
	iP7G = isopentenyl adenine-7-glucoside			CK metabolite			iP7G	C16H23N5O5		365.39
	iP9G = isopentenyl adenine-9-glucoside			CK metabolite			iP9G	C16H23N5O5		365.39
	iPRMP = isopentenyl adenosine monophosphate			CK precursor			iPRMP	C15H22N5O7P1		415.3
	iPR-MeS = 2-methylthio isopentenyl adenosine			CK metabolite			iPR-MeS	C16H23N5O4S1		381.46
	ZR-MeS = 2-methylthio zeatin riboside			CK metabolite			ZR-MeS	C16H23N5O5S1		397.46
	ACC = 1-aminocyclopropane-1-carboxylic acid			Ethylene precursor		NOTE: ACC is at void volume of chromatogram !	ACC	C4H7N1O2		101.1

## Sheet: fraction A
Material:	Brassica napus
Analysis:	SPE and LCMS-MRM
fraction A	pmol g(FW)-1
		C		M1		00X5		00X11		00X23		00X30		00X34		00X40		00X42		00X48		X42
		AVG	SD	AVG	SD	AVG	SD	AVG	SD	AVG	SD	AVG	SD	AVG	SD	AVG	SD	AVG	SD	AVG	SD	AVG	SD
	ABA	152.48	13.2768	150.174	8.74841	382.797	51.3711	40.8351	1.78458	138.761	18.9237	85.6562	10.3442	85.9774	11.3342	127.803	15.5422	300.66	101.065	591.513	76.6655	123.597	9.59507
	DPA	392.001	52.8988	410.63	49.0815	591.853	23.6041	1393.26	164.337	708.431	46.4987	359.053	32.5486	325.771	38.5268	479.108	85.7802	1685.03	558.226	1552.77	639.731	393.698	46.0303
	PA	22.7702	6.55163	53.0668	13.1304	665.078	96.4575	51.0153	14.8879	55.6134	4.24137	162.154	20.2672	13.0709	4.81549	47.6583	7.76308	147.392	27.0327	1003.46	48.9715	130.828	22.3219
	ABA-GE	129.661	6.08106	167.168	20.6009	201.927	14.2609	418.886	66.1276	124.849	17.844	159.201	19.6286	123.482	16.1003	136.833	20.3738	331.113	113.845	415.002	32.7161	121	16.981
	9OH-ABA	3.69896	1.66035	15.5447	5.06766	182.197	32.9761	23.0677	7.92738	33.0989	5.16112	45.1841	5.37833	4.38775	2.68806	15.4588	3.72137	57.3975	17.2076	647.062	105.414	44.4483	13.0695
	IAA	80.8296	4.19612	132.579	20.3677	109.666	13.4164	203.44	14.7665	99.0605	4.98298	154.187	8.85822	79.2675	14.8206	74.9839	8.37336	87.4952	14.9718	115.374	18.5247	139.048	19.8501
	IAA-Asp	14.1094	2.55019	20.958	5.31618	18.9397	3.9096	25.032	1.15628	19.6544	6.03938	30.963	5.65873	25.5717	2.99288	21.8873	7.89246	25.4517	14.6883	35.7452	5.27696	15.7949	2.38009
	OxIAA	756.626	90.7284	1392.02	174.173	590.555	71.7741	1361.69	236.324	622.687	109.881	519.195	79.5817	992.205	59.8937	610.933	174.588	802.251	7.75556	741.025	147.176	496.552	130.317
	OxIAA-GE	19674.2	903.957	22150.7	2583.08	13694.8	542.956	21587.3	2857.76	17043.4	1951.5	16041.1	2947.99	20303	1166.2	16417.3	3667.34	25060.3	4370.24	12098.1	1759.13	10013.2	436.646
	PAA	75.4614	12.2815	105.642	7.91516	108.705	13.8059	134.377	20.5702	66.208	7.55952	84.4539	9.11019	92.9801	9.83197	71.4406	6.82174	124.732	2.77215	69.0701	18.6362	101.599	2.37885
	IAM	72.7429	15.3835	108.72	24.4622	72.7353	12.5612	100.632	12.6181	89.9537	27.9985	117.013	20.7352	137.951	9.79842	80.4751	18.6327	67.7545	14.9162	78.7419	20.4125	65.8266	18.1054
	IAN	2998.22	388.151	25684.5	2292.33	10483.5	1024.87	8789.86	1742.68	11237.7	2500.53	4444.09	739.835	7387.08	1615.14	10260.3	2007	5846.07	752.275	6516.98	1035.58	6544.23	190.083
	SA	284.49	32.8032	365.975	28.3029	413.126	29.7358	584.799	61.5493	238.842	17.4953	614.647	121.253	414.781	58.0193	383.702	25.9866	259.928	69.0567	308.093	18.0119	518.732	68.8795
	BzA	23.7813	9.29509	35.5432	7.99726	23.7789	4.04564	32.899	3.96813	29.4079	9.15336	38.2541	6.7788	45.0995	3.20333	26.3092	6.09145	22.1505	4.87644	25.7425	6.67331	21.5202	5.91906
	JA	465.439	30.4535	392.472	32.2242	334.077	15.2075	754.021	35.3362	324.662	34.4754	593.951	26.084	782.53	59.3953	674.141	109.08	440.831	34.3891	357.923	30.0885	499.342	22.0362
	JA-Ileu	70.554	5.59203	69.3344	10.4671	36.121	0.4371	200.917	32.483	67.8075	14.7174	200.314	8.07522	107.351	20.7161	115.39	22.4443	81.5457	3.95511	98.3174	13.8233	163.175	39.2169

## Sheet: fraction B
Material:	Brassica napus
Analysis:	SPE and LCMS-MRM
fraction B	pmol g(FW)-1
		C		M1		00X5		00X11		00X23		00X30		00X34		00X40		00X42		00X48		X42
		AVG	SD	AVG	SD	AVG	SD	AVG	SD	AVG	SD	AVG	SD	AVG	SD	AVG	SD	AVG	SD	AVG	SD	AVG	SD
	tZ	0.242477	0.175021	0.448499	0.385188	0	0	0.798187	0.232539	0.661097	0.186389	0.208517	0.294887	0.813802	0.300351	0.299786	0.423961	0.399387	0.303191	0.0681114	0.096324	0.58274	0.420445
	cZ	0.707643	0.132324	2.1032	0.523463	0.382582	0.272852	1.50272	0.330524	1.55673	0.55487	1.13023	0.865864	0.737948	0.243101	1.24221	0.232076	1.33875	0.358086	0.92149	0.184185	1.85713	0.530843
	active CK	0.95012	0.107744	2.5517	0.325663	0.382582	0.272852	2.30091	0.386081	2.21782	0.502247	1.33875	0.604429	1.55175	0.354478	1.542	0.651143	1.73814	0.0743185	0.989601	0.170297	2.43987	0.126182
	cZR	0.197495	0.140304	0.709398	0.1367	0.558457	0.229356	1.67586	0.348785	0.300784	0.425373	0.815837	0.170734	0.935462	0.134991	0.311792	0.44094	0.588172	0.0581311	0.894322	0.129041	0.991485	0.205199
	tZOG	8.90773	0.748965	4.207	0.469496	14.2133	1.39559	10.9437	0.604776	6.7041	0.863203	11.4372	1.06013	11.5137	0.273632	6.8713	0.24128	10.5384	0.555178	7.32836	0.667132	6.90772	1.22673
	cZOG	0.827606	0.397956	0.685183	0.497513	0.677922	0.388807	0.85665	0.608683	0.510367	0.583787	1.20706	0.0858904	1.37739	0.493002	0.827171	0.526991	0.50623	0.296295	0.237853	0.198715	1.04794	0.509147
	CK O-glc	9.73533	0.654995	4.89219	0.769451	14.8912	1.39876	11.8004	1.20641	7.21447	1.39615	12.6443	1.08846	12.8911	0.70232	7.69847	0.448351	11.0446	0.402379	7.56621	0.788352	7.95566	0.942337
	tZ7G	7.00053	0.273743	9.0045	0.0658821	8.46537	1.12712	8.57395	0.865866	9.5767	0.51305	11.3182	1.58651	11.9711	1.52533	6.97943	3.23814	6.86079	0.337647	8.35111	1.10235	9.65338	1.06522
	tZ9G	1.20467	0.848328	1.5668	0.641146	1.31772	0.63701	1.44333	0.521298	1.34642	0.49438	2.32011	0.123935	1.60477	1.0113	1.4926	0.721857	1.36185	0.38503	0.628354	0.218392	0.958928	0.782084
	DZ7G	1.49446	0.584995	1.68783	0.653331	0.690706	0.140803	2.56624	0.872803	1.76613	0.20267	1.96016	0.651134	2.13931	0.482049	1.36351	1.23057	1.66	0.630974	2.00156	0.925107	1.58175	1.01835
	cZ7G	23.9143	2.55069	28.1462	0.86642	22.3301	2.62619	34.1692	2.35959	32.1245	3.97783	33.755	0.302824	33.9158	2.34527	24.6207	3.41905	35.3519	1.93955	25.6149	1.89457	22.8608	2.59656
	iP7G	34.0035	2.81743	38.7983	1.50176	39.8388	5.59334	49.1097	4.52952	40.4639	1.7362	49.968	1.73809	53.3446	2.58558	37.4863	7.1676	41.2842	2.00668	43.8728	3.61397	39.0448	3.42727
	sum of tZ7G,tZ9G, DZ7G, cZ7G, iP7G	67.6174	4.88231	79.2037	0.68479	72.6427	4.9819	95.8625	6.13998	85.2777	5.13267	99.3215	1.04902	102.976	6.60769	71.9425	10.8805	86.5188	3.73154	80.4688	4.94162	74.0996	6.74713
	MeS-ZR	14.0011	3.01397	7.64128	1.54248	12.5603	1.0681	5.07672	0.794709	6.97199	1.47632	12.5261	2.39824	7.20592	2.42911	5.35492	0.624412	8.1857	2.52439	5.72383	1.12731	23.2028	2.88453
	ACC	17386.6	2812.95	10509	1348.02	34224.7	4586.05	32133.1	929.476	23070.3	3475.57	10822.6	762.375	40267.1	5467.01	9857.26	499.931	20547.1	6113.51	31485.6	1409.83	10607.7	1096.47
